# Supplementary material for: “Smart Extraction Chain” with Green Solvents: Extraction of Bioactive Compounds from Picea abies Bark Waste for Pharmaceutical, Nutraceutical and Cosmetic Uses
Source: Molecules. 2022 Oct 9;27(19):6719. doi: 10.3390/molecules27196719 (PMC9571752; doi:10.3390/molecules27196719)
Supplement: Supplementary file 1 [file molecules-27-06719-s001.zip]

Archive with 1 entries (1 files):
- molecules-1923746-supplementary.pdf
